# Supplementary material for: Trans-ancestry analysis in over 799,000 individuals yields new insights into the genetic etiology of colorectal cancer
Source: PLoS One. 2024 Jul 18;19(7):e0301811. doi: 10.1371/journal.pone.0301811 (PMC11257326; doi:10.1371/journal.pone.0301811)
Supplement: S1 File — (XLSX) [file pone.0301811.s001.xlsx]

## Sheet: TableS1.Reported-risk-EURO
Table S1. Characters of 32 reported risk factors in European ancestry.
Category	Phenotype_name	Abbreviation	id	PMID/Source	Sample Size	N_SNPs	F
Hematological traits	White blood cell (leukocyte) count	WBC	ieu-b-30	http://www.nealelab.is/uk-biobank	563946	507	107.691
	Basophil cell count	BASO	ieu-b-29	32888494	563946	201	109.614
	Monocyte cell count	MONO	ieu-b-31	32888494	563946	510	168.239
	Lymphocyte cell count	LYM	ieu-b-32	32888494	563946	510	113.995
	Eosinophil cell count	EOS	ieu-b-33	32888494	563946	448	140.173
	Neutrophil count	NEU	ukb-d-30140_irnt	http://www.nealelab.is/uk-biobank	349856	296	87.9027
	Red blood cell count	RBC	ukb-d-30010_irnt	http://www.nealelab.is/uk-biobank	350475	358	79.1707
	Hemoglobin concentration	HGB	ukb-d-30020_irnt	27863252	350474	301	56.9308
	Hematocrit	HCT	ebi-a-GCST90002304	32888493	562259	463	101.223
	Mean corpuscular hemoglobin concentration	MCHC	ukb-d-30060_irnt	http://www.nealelab.is/uk-biobank	350468	102	107.788
	Mean corpuscular haemoglobin	MCH	ukb-d-30050_irnt	http://www.nealelab.is/uk-biobank	350472	366	173.945
	Mean corpuscular volume	MCV	ukb-d-30040_irnt	http://www.nealelab.is/uk-biobank	350473	378	163.9
	Red cell distribution width	RDW	ebi-a-GCST90002404	32888494	408112	405	144.159
	Platelet count	PLT	ukb-d-30080_irnt	http://www.nealelab.is/uk-biobank	350474	443	128.689
	Platelet distribution width	PDW	ukb-d-30110_irnt	http://www.nealelab.is/uk-biobank	350470	350	177.404
Kidney-related traits	Glomerular filtration rate (creatinine)	GFR	ebi-a-GCST003372	26831199	133413	46	3.40572
	Serum cystatin C (eGFRcys)	eGFRcys	ukb-d-30720_raw	26831199	344264	196	3.49034
	Creatinine	Cr	ukb-d-30700_raw	http://www.nealelab.is/uk-biobank	344104	184	18535.5
Liver-related traits	Alkaline phosphatase	ALP	ukb-d-30610_raw	http://www.nealelab.is/uk-biobank	344292	252	48848.2
	Alanine aminotransferase	ALT	ukb-d-30620_raw	http://www.nealelab.is/uk-biobank	344136	125	37776.7
	Aspartate aminotransferase	AST	ukb-d-30650_raw	http://www.nealelab.is/uk-biobank	342990	87	10676.7
	Gamma glutamyltransferase	GGT	ukb-d-30730_raw	http://www.nealelab.is/uk-biobank	344104	136	122321
	Albumin	ALB	ukb-d-30600_raw	http://www.nealelab.is/uk-biobank	315268	201	525.67
	Total bilirubin	Tbil	ukb-d-30840_raw	http://www.nealelab.is/uk-biobank	342829	89	3594.81
	Total protein	TP	ukb-d-30860_raw	http://www.nealelab.is/uk-biobank	314921	249	1286.9
Metabolic traits	Glucose	-	ukb-d-30740_raw	http://www.nealelab.is/uk-biobank	314916	61	113.502
	HDL cholesterol	HDLC	ieu-b-109	32203549	403943	362	112.331
	LDL cholesterol	LDLC	ieu-b-110	32203549	440546	177	166.42
	Total cholesterol	TC	met-d-Total_C	https://www.ukbiobank.ac.uk/learn-more-about-uk-biobank/news/nightingale-health-and-uk-biobank-announces-major-initiative-to-analyse-half-a-million-blood-samples-to-facilitate-global-medical-research	115078	64	130.663
	Triglyceride	TG	ieu-b-111	32203549	441016	313	125.452
	Hemoglobin A1c	HbA1c	ukb-d-30750_raw	31217584	344182	190	4703.55
Other biochemical traits	C-Reactive protein	CRP	ukb-d-30710_raw	http://www.nealelab.is/uk-biobank	343524	53	2842.86

## Sheet: TableS2.Reported-risk-EAST
Table S2. Characters of 32 reported risk factors in East Asian ancestry.
Category	Phenotype_name	Abbreviation	id	PMID/Source	Sample Size	N_SNPs	F
Hematological traits	White blood cell count	WBC	ebi-a-GCST90002375	29403010	151807	81	72.8747
	Basophil count	BASO	ebi-a-GCST90002293	29403010	81042	46	187.324
	Monocyte count	MONO	ebi-a-GCST90002341	29403010	88929	52	67.4264
	Lymphocyte count	LYM	ebi-a-GCST90002317	29403010	89266	28	48.642
	Eosinophi count	EOS	ebi-a-GCST90002299	32888493	86890	48	75.3806
	Neutrophil count	NEU	ebi-a-GCST90002352	29403010	78744	36	84.4314
	Red blood cell count	RBC	ebi-a-GCST90002364	29403010	150708	102	85.0686
	Hemoglobin	HGB	ebi-a-GCST90002311	29403010	149861	43	65.2726
	Hematocrit	HCT	ebi-a-GCST90002305	29403010	142940	46	65.0541
	Mean corpuscular hemoglobin concentration	MCHC	ebi-a-GCST90002329	29403010	126151	61	201.163
	Mean corpuscular hemoglobin	MCH	ebi-a-GCST90002323	29403010	119629	121	123.038
	Mean corpuscularvolume	MCV	ebi-a-GCST90002335	29403010	121047	134	110.872
	Red blood cell (erythrocyte) distribution width	RDW	ukb-e-30070_CSA	https://pan.ukbb.broadinstitute.org	8532	5	50.74
	Platelet count	PLT	ebi-a-GCST90002358	32888493	145648	142	87.9687
	Platelet distribution width	PDW	ukb-e-30110_CSA	https://pan.ukbb.broadinstitute.org	8532	10	70.4162
Kidney-related traits	Estimated glomerular filtration rate	GFR	bbj-a-60	29403010	143658	63	60.1521
	Serum cystatin C (eGFRcys)	eGFRcys	ieu-a-1106	26831199	33152	5	14.7153
	Serum creatinine	sCr	bbj-a-61	29403010	142097	61	57.8126
Liver-related traits	Alkaline phosphatase	ALP	bbj-a-5	29403010	105030	47	263.875
	Alanine aminotransferase	ALT	bbj-a-6	29403010	134182	28	65.5953
	Aspartate aminotransferase	AST	bbj-a-8	29403010	134154	24	72.2088
	Gamma glutamyltransferase	GGT	bbj-a-23	29403010	118309	58	145.452
	Albumin	ALB	bbj-a-9	29403010	102223	18	66.303
	Total bilirubin	Tbil	bbj-a-53	29403010	110207	21	440.992
	Total protein	TP	bbj-a-56	29403010	113509	36	74.6057
Metabolic traits	Blood sugar	-	bbj-a-10	29403010	93146	18	73.0708
	High-density-lipoprotein cholesterol	HDLC	bbj-a-24	29403010	70657	50	147.398
	Low-density-lipoprotein cholesterol	LDLC	bbj-a-31	29403010	72866	28	135.906
	Total cholesterol	TC	bbj-a-54	29403010	128305	44	100.861
	Triglyceride	TG	bbj-a-55	29403010	105597	36	179.572
	Hemoglobin A1c	HbA1c	bbj-a-26	29403010	42790	25	61.8001
Other biochemical traits	C-Reactive protein	CRP	bbj-a-14	29403010	75391	7	113.053
