# Supplementary material for: Trans-ancestry analysis in over 799,000 individuals yields new insights into the genetic etiology of colorectal cancer
Source: PLoS One. 2024 Jul 18;19(7):e0301811. doi: 10.1371/journal.pone.0301811 (PMC11257326; doi:10.1371/journal.pone.0301811)
Supplement: S3 File — (XLSX) [file pone.0301811.s003.xlsx]

## Sheet: Table S8.MR-UKBB
Table S8.MR results of 32 risk factors on colorectal cancer from the UK Biobank.
Exposure	Outcome	MR_Method	P	OR	OR_LCI	OR_UCI	Heterogeneity_Q	Heterogeneity_Q_df	Heterogeneity_Q_pval	Pleiotropy_Egger_Intercept	Pleiotropy_Se	Pleiotropy_P
White blood cell (leukocyte) count	Colorectal cancer	Inverse variance weighted	0.0445865	0.998552	0.997142	0.999965	581.769	480	0.000971941
White blood cell (leukocyte) count	Colorectal cancer	MR Egger	0.65574	0.999326	0.996372	1.00229	581.356	479	0.000909812	-2.03775e-05	3.49115e-05	0.559703
White blood cell (leukocyte) count	Colorectal cancer	Weighted median	0.908236	1.00013	0.997901	1.00237
Basophil cell count	Colorectal cancer	Inverse variance weighted	0.272282	1.00124	0.999031	1.00344	239.38	195	0.0166052
Basophil cell count	Colorectal cancer	MR Egger	0.773208	1.00064	0.996319	1.00497	239.258	194	0.0148845	1.64638e-05	5.22999e-05	0.753255
Basophil cell count	Colorectal cancer	Weighted median	0.050008	1.00331	1	1.00662
Monocyte cell count	Colorectal cancer	Inverse variance weighted	0.143163	0.999155	0.998025	1.00029	624.942	499	0.00010199
Monocyte cell count	Colorectal cancer	MR Egger	0.480155	1.00068	0.998798	1.00256	620.043	498	0.000152766	-5.63321e-05	2.83963e-05	0.0478284
Monocyte cell count	Colorectal cancer	Weighted median	0.701738	0.999637	0.997784	1.00149
Lymphocyte cell count	Colorectal cancer	Inverse variance weighted	0.181546	0.999066	0.997696	1.00044	621.444	495	9.17804e-05
Lymphocyte cell count	Colorectal cancer	MR Egger	0.35777	0.998674	0.995857	1.0015	621.322	494	8.2311e-05	1.08094e-05	3.47568e-05	0.755931
Lymphocyte cell count	Colorectal cancer	Weighted median	0.39595	0.999074	0.996941	1.00121
Eosinophil cell count	Colorectal cancer	Inverse variance weighted	0.00885622	0.998263	0.996964	0.999563	536.507	439	0.000978837
Eosinophil cell count	Colorectal cancer	MR Egger	0.000533513	0.995571	0.993091	0.998056	529.059	438	0.00181774	8.71723e-05	3.51041e-05	0.0133921
Eosinophil cell count	Colorectal cancer	Weighted median	0.0892114	0.998243	0.99622	1.00027
Neutrophil count	Colorectal cancer	Inverse variance weighted	0.300872	0.999	0.99711	1.0009	323.613	244	0.000479326
Neutrophil count	Colorectal cancer	MR Egger	0.917543	0.999764	0.995312	1.00424	323.43	243	0.000420804	-2.13788e-05	5.76721e-05	0.711187
Neutrophil count	Colorectal cancer	Weighted median	0.545289	1.00083	0.998147	1.00352
Red blood cell count	Colorectal cancer	Inverse variance weighted	0.0565565	0.998364	0.996686	1.00005	404.183	305	0.000119195
Red blood cell count	Colorectal cancer	MR Egger	0.0195869	0.996194	0.993026	0.999372	400.908	304	0.000157468	6.50185e-05	4.12574e-05	0.116083
Red blood cell count	Colorectal cancer	Weighted median	0.126719	0.99784	0.995074	1.00061
Hemoglobin concentration	Colorectal cancer	Inverse variance weighted	0.483249	1.00079	0.998582	1.003	332.988	253	0.000543638
Hemoglobin concentration	Colorectal cancer	MR Egger	0.994803	0.999986	0.995839	1.00415	332.723	252	0.000484126	2.01919e-05	4.50956e-05	0.654712
Hemoglobin concentration	Colorectal cancer	Weighted median	0.187023	1.00241	0.998834	1.00599
Hematocrit	Colorectal cancer	Inverse variance weighted	0.993073	0.999993	0.998313	1.00168	539.525	394	1.44261e-06
Hematocrit	Colorectal cancer	MR Egger	0.641277	0.999226	0.995978	1.00248	539.126	393	1.29407e-06	2.05429e-05	3.80817e-05	0.589887
Hematocrit	Colorectal cancer	Weighted median	0.306571	1.00134	0.998772	1.00392
Mean corpuscular hemoglobin concentration	Colorectal cancer	Inverse variance weighted	0.0818137	1.00255	0.999679	1.00542	138.674	90	0.000754924
Mean corpuscular hemoglobin concentration	Colorectal cancer	MR Egger	0.592635	1.00147	0.99612	1.00684	138.336	89	0.000633565	3.9203e-05	8.40334e-05	0.641986
Mean corpuscular hemoglobin concentration	Colorectal cancer	Weighted median	0.29336	1.00218	0.998118	1.00626
Mean corpuscular haemoglobin	Colorectal cancer	Inverse variance weighted	0.00210705	1.00168	1.00061	1.00275	395.527	316	0.00155192
Mean corpuscular haemoglobin	Colorectal cancer	MR Egger	0.0264058	1.00193	1.00023	1.00363	395.353	315	0.00139649	-1.29734e-05	3.48616e-05	0.710039
Mean corpuscular haemoglobin	Colorectal cancer	Weighted median	0.0193025	1.00219	1.00036	1.00403
Mean corpuscular volume	Colorectal cancer	Inverse variance weighted	0.0292335	1.0012	1.00012	1.00228	396.267	322	0.00294839
Mean corpuscular volume	Colorectal cancer	MR Egger	0.0296161	1.00202	1.00021	1.00384	394.77	321	0.00307082	-4.02626e-05	3.64999e-05	0.270814
Mean corpuscular volume	Colorectal cancer	Weighted median	0.046568	1.00179	1.00003	1.00355
Red cell distribution width	Colorectal cancer	Inverse variance weighted	0.00211232	0.998086	0.996868	0.999306	390.695	338	0.0252699
Red cell distribution width	Colorectal cancer	MR Egger	0.0187772	0.997302	0.995067	0.999541	389.918	337	0.024661	3.00902e-05	3.67178e-05	0.413081
Red cell distribution width	Colorectal cancer	Weighted median	0.0487623	0.998116	0.996246	0.99999
Platelet count	Colorectal cancer	Inverse variance weighted	0.00925556	0.998416	0.997225	0.999609	477.746	382	0.000609623
Platelet count	Colorectal cancer	MR Egger	0.674784	0.999539	0.99739	1.00169	475.859	381	0.000663066	-4.23914e-05	3.44854e-05	0.219735
Platelet count	Colorectal cancer	Weighted median	0.0504617	0.997935	0.99587	1
Platelet distribution width	Colorectal cancer	Inverse variance weighted	0.678947	0.999765	0.998652	1.00088	323.703	303	0.1978
Platelet distribution width	Colorectal cancer	MR Egger	0.215382	0.998792	0.996887	1.0007	322.087	302	0.204155	4.31292e-05	3.50416e-05	0.219356
Platelet distribution width	Colorectal cancer	Weighted median	0.342317	0.99912	0.997305	1.00094
Glomerular filtration rate (creatinine)	Colorectal cancer	Inverse variance weighted	0.552969	0.995792	0.982015	1.00976	50.6726	38	0.0819147
Glomerular filtration rate (creatinine)	Colorectal cancer	MR Egger	0.135518	1.03806	0.989433	1.08907	46.7151	37	0.131489	-0.000361595	0.00020424	0.0848927
Glomerular filtration rate (creatinine)	Colorectal cancer	Weighted median	0.598032	1.00465	0.987478	1.02212
Serum cystatin C (eGFRcys)	Colorectal cancer	Inverse variance weighted	0.345419	1.00548	0.994129	1.01696	265.141	168	2.54905e-06
Serum cystatin C (eGFRcys)	Colorectal cancer	MR Egger	0.192455	0.989514	0.974013	1.00526	253.243	167	1.86903e-05	0.000124302	4.43752e-05	0.00569333
Serum cystatin C (eGFRcys)	Colorectal cancer	Weighted median	0.880174	1.001	0.988061	1.01411
Creatinine	Colorectal cancer	Inverse variance weighted	0.459056	0.999934	0.999759	1.00011	257.109	160	1.72641e-06
Creatinine	Colorectal cancer	MR Egger	0.889618	0.999968	0.999513	1.00042	257.069	159	1.35376e-06	-1.36051e-05	8.62743e-05	0.874896
Creatinine	Colorectal cancer	Weighted median	0.11098	0.99982	0.999598	1.00004
Alkaline phosphatase	Colorectal cancer	Inverse variance weighted	0.986348	1	0.999952	1.00005	256.528	218	0.0377068
Alkaline phosphatase	Colorectal cancer	MR Egger	0.704217	0.999987	0.999917	1.00006	256.172	217	0.035201	1.98299e-05	3.60952e-05	0.583311
Alkaline phosphatase	Colorectal cancer	Weighted median	0.702516	1.00002	0.999932	1.0001
Alanine aminotransferase	Colorectal cancer	Inverse variance weighted	0.716642	0.999965	0.999774	1.00015	109.426	103	0.313852
Alanine aminotransferase	Colorectal cancer	MR Egger	0.0604376	0.999665	0.99932	1.00001	105.204	102	0.394114	0.00012875	6.3639e-05	0.0456768
Alanine aminotransferase	Colorectal cancer	Weighted median	0.629386	0.999912	0.999554	1.00027
Aspartate aminotransferase	Colorectal cancer	Inverse variance weighted	0.171927	0.999755	0.999405	1.00011	117.427	71	0.000441835
Aspartate aminotransferase	Colorectal cancer	MR Egger	0.484916	0.999771	0.999133	1.00041	117.421	70	0.000334254	-5.39215e-06	9.16059e-05	0.953229
Aspartate aminotransferase	Colorectal cancer	Weighted median	0.522564	0.99985	0.999391	1.00031
Gamma glutamyltransferase	Colorectal cancer	Inverse variance weighted	0.481658	0.999978	0.999916	1.00004	176.211	117	0.000332831
Gamma glutamyltransferase	Colorectal cancer	MR Egger	0.117359	0.999907	0.99979	1.00002	173.208	116	0.000460217	9.92383e-05	6.99695e-05	0.158782
Gamma glutamyltransferase	Colorectal cancer	Weighted median	0.374972	0.99996	0.999871	1.00005
Albumin	Colorectal cancer	Inverse variance weighted	0.147954	0.999419	0.998632	1.00021	210.775	171	0.0207267
Albumin	Colorectal cancer	MR Egger	0.0181165	0.998206	0.996735	0.999679	206.379	170	0.029844	0.000102133	5.36715e-05	0.0587399
Albumin	Colorectal cancer	Weighted median	0.0151493	0.998592	0.997456	0.999728
Total bilirubin	Colorectal cancer	Inverse variance weighted	0.663641	0.999958	0.999766	1.00015	111.798	74	0.00299919
Total bilirubin	Colorectal cancer	MR Egger	0.414193	0.999914	0.99971	1.00012	109.775	73	0.00349167	6.68247e-05	5.76256e-05	0.249976
Total bilirubin	Colorectal cancer	Weighted median	0.6608	0.999962	0.999795	1.00013
Total protein	Colorectal cancer	Inverse variance weighted	0.000532105	0.999116	0.998617	0.999616	286.736	205	0.000141576
Total protein	Colorectal cancer	MR Egger	0.000124202	0.997996	0.996994	0.999	278.128	204	0.000429577	0.000140529	5.59287e-05	0.0127571
Total protein	Colorectal cancer	Weighted median	0.00634007	0.998961	0.998215	0.999707
Glucose	Colorectal cancer	Inverse variance weighted	0.121289	1.00266	0.999295	1.00604	81.91	54	0.00846789
Glucose	Colorectal cancer	MR Egger	0.19319	1.00523	0.997463	1.01306	81.1222	53	0.00774483	-9.03787e-05	0.000125977	0.476265
Glucose	Colorectal cancer	Weighted median	0.622047	1.00112	0.99668	1.00558
HDL cholesterol	Colorectal cancer	Inverse variance weighted	0.571537	1.00042	0.998962	1.00188	504.102	358	5.30747e-07
HDL cholesterol	Colorectal cancer	MR Egger	0.438896	0.999115	0.996879	1.00136	500.92	357	7.17531e-07	4.99534e-05	3.31731e-05	0.132993
HDL cholesterol	Colorectal cancer	Weighted median	0.769403	0.999673	0.99749	1.00186
LDL cholesterol	Colorectal cancer	Inverse variance weighted	0.156992	1.00131	0.999497	1.00313	244.036	172	0.000251015
LDL cholesterol	Colorectal cancer	MR Egger	0.899265	1.00018	0.997452	1.00291	242.359	171	0.000271459	5.17851e-05	4.76024e-05	0.278184
LDL cholesterol	Colorectal cancer	Weighted median	0.338491	1.00128	0.998656	1.00392
Total cholesterol	Colorectal cancer	Inverse variance weighted	0.0304523	1.0022	1.00021	1.0042	95.7094	54	0.000407443
Total cholesterol	Colorectal cancer	MR Egger	0.71556	1.00055	0.997632	1.00347	91.7639	53	0.000758683	0.000141797	9.39329e-05	0.137094
Total cholesterol	Colorectal cancer	Weighted median	0.0457812	1.00229	1.00004	1.00454
Triglyceride	Colorectal cancer	Inverse variance weighted	0.894369	1.0001	0.998608	1.0016	378.694	303	0.00200593
Triglyceride	Colorectal cancer	MR Egger	0.635811	0.999449	0.997173	1.00173	378.002	302	0.00191306	2.54678e-05	3.42609e-05	0.457849
Triglyceride	Colorectal cancer	Weighted median	0.926327	0.999891	0.99758	1.00221
Hemoglobin A1c	Colorectal cancer	Inverse variance weighted	0.218353	1.00021	0.999878	1.00054	214.973	151	0.000486387
Hemoglobin A1c	Colorectal cancer	MR Egger	0.978198	0.999992	0.999399	1.00058	213.928	150	0.000475011	4.90549e-05	5.73157e-05	0.393433
Hemoglobin A1c	Colorectal cancer	Weighted median	0.488765	0.999829	0.999345	1.00031
C-Reactive protein	Colorectal cancer	Inverse variance weighted	0.0324109	0.999106	0.998288	0.999925	82.9699	46	0.000681753
C-Reactive protein	Colorectal cancer	MR Egger	0.0441724	0.998602	0.997281	0.999925	81.3334	45	0.000734598	9.69138e-05	0.000101848	0.346407
C-Reactive protein	Colorectal cancer	Weighted median	0.0944608	0.999209	0.998282	1.00014

## Sheet: Table S9.MR-FINN
Table S9.MR results of 32 risk factors on colorectal cancer from the finngen.
Exposure	Outcome	MR_Method	P	OR	OR_LCI	OR_UCI	Heterogeneity_Q	Heterogeneity_Q_df	Heterogeneity_Q_pval	Pleiotropy_Egger_Intercept	Pleiotropy_Se	Pleiotropy_P
White blood cell (leukocyte) count	Colorectal cancer	Inverse variance weighted	0.733019	0.977177	0.855777	1.1158	510.298	457	0.0426631	-	-	-
White blood cell (leukocyte) count	Colorectal cancer	MR Egger	0.133573	0.810007	0.615374	1.0662	507.701	456	0.0471493	0.00498779	0.00326573	0.127376
White blood cell (leukocyte) count	Colorectal cancer	Weighted median	0.170531	0.85987	0.692888	1.06709	-	-	-	-	-	-
Basophil cell count	Colorectal cancer	Inverse variance weighted	0.399237	1.08834	0.893889	1.32509	207.841	184	0.109862
Basophil cell count	Colorectal cancer	MR Egger	0.493263	1.13496	0.790698	1.62911	207.758	183	0.101254	-0.00125506	0.00462333	0.786341
Basophil cell count	Colorectal cancer	Weighted median	0.084374	1.32639	0.962403	1.82803
Monocyte cell count	Colorectal cancer	Inverse variance weighted	0.726536	0.981967	0.886759	1.0874	504.755	472	0.143675
Monocyte cell count	Colorectal cancer	MR Egger	0.535857	0.948516	0.802458	1.12116	504.473	471	0.13843	0.00130395	0.00254252	0.608292
Monocyte cell count	Colorectal cancer	Weighted median	0.499617	0.944338	0.799678	1.11517
Lymphocyte cell count	Colorectal cancer	Inverse variance weighted	0.321393	0.938393	0.827561	1.06407	512.535	471	0.0906122
Lymphocyte cell count	Colorectal cancer	MR Egger	0.00526669	0.692104	0.535087	0.895195	504.976	470	0.128128	0.00840834	0.00317014	0.00826346
Lymphocyte cell count	Colorectal cancer	Weighted median	0.37181	0.911764	0.744456	1.11667
Eosinophil cell count	Colorectal cancer	Inverse variance weighted	0.0248743	0.868481	0.767814	0.982347	465.984	423	0.0730735
Eosinophil cell count	Colorectal cancer	MR Egger	0.15959	0.840204	0.659469	1.07047	465.877	422	0.0689453	0.00104341	0.00335248	0.755776
Eosinophil cell count	Colorectal cancer	Weighted median	0.100136	0.847582	0.695935	1.03227
Neutrophil count	Colorectal cancer	Inverse variance weighted	0.416023	1.06932	0.909837	1.25676	286.558	246	0.0386672
Neutrophil count	Colorectal cancer	MR Egger	0.435151	0.874297	0.624274	1.22445	284.49	245	0.0421755	0.00610268	0.00457276	0.183255
Neutrophil count	Colorectal cancer	Weighted median	0.925155	0.988429	0.775336	1.26009
Red blood cell count	Colorectal cancer	Inverse variance weighted	0.208764	0.913998	0.794415	1.05158	320.687	304	0.244577
Red blood cell count	Colorectal cancer	MR Egger	0.00803226	0.701976	0.541304	0.910339	314.915	303	0.306851	0.00811719	0.00344443	0.0190788
Red blood cell count	Colorectal cancer	Weighted median	0.0239679	0.737079	0.565581	0.96058
Hemoglobin concentration	Colorectal cancer	Inverse variance weighted	0.711991	0.962097	0.783659	1.18116	278.354	242	0.0541126
Hemoglobin concentration	Colorectal cancer	MR Egger	0.57568	1.12523	0.744807	1.69997	277.507	241	0.0530899	-0.00375865	0.00438248	0.391936
Hemoglobin concentration	Colorectal cancer	Weighted median	0.695426	1.07167	0.757826	1.51548
Hematocrit	Colorectal cancer	Inverse variance weighted	0.468837	0.945175	0.811435	1.10096	512.554	412	0.0005273
Hematocrit	Colorectal cancer	MR Egger	0.985248	0.997091	0.732354	1.35753	512.364	411	0.000477593	-0.00138859	0.00355257	0.696097
Hematocrit	Colorectal cancer	Weighted median	0.380644	0.899845	0.71073	1.13928
Mean corpuscular hemoglobin concentration	Colorectal cancer	Inverse variance weighted	0.0957747	1.22895	0.96423	1.56634	104.702	88	0.108106
Mean corpuscular hemoglobin concentration	Colorectal cancer	MR Egger	0.054339	1.60869	0.997681	2.59391	102.765	87	0.119084	-0.0096061	0.00750076	0.203709
Mean corpuscular hemoglobin concentration	Colorectal cancer	Weighted median	0.194845	1.25764	0.889278	1.77857
Mean corpuscular haemoglobin	Colorectal cancer	Inverse variance weighted	0.0123913	1.13611	1.02798	1.25562	365.853	315	0.0254402
Mean corpuscular haemoglobin	Colorectal cancer	MR Egger	0.0196848	1.21393	1.03229	1.42752	364.65	314	0.0257107	-0.00335203	0.00329265	0.309445
Mean corpuscular haemoglobin	Colorectal cancer	Weighted median	0.0112426	1.2353	1.0491	1.45454
Mean corpuscular volume	Colorectal cancer	Inverse variance weighted	0.0262685	1.12027	1.01349	1.2383	354.187	316	0.068369
Mean corpuscular volume	Colorectal cancer	MR Egger	0.106436	1.15122	0.97078	1.36521	354.018	315	0.0641418	-0.00131438	0.00339196	0.698649
Mean corpuscular volume	Colorectal cancer	Weighted median	0.0256429	1.19806	1.02223	1.40413
Red cell distribution width	Colorectal cancer	Inverse variance weighted	0.478837	0.957816	0.850113	1.07916	396.648	332	0.0084752
Red cell distribution width	Colorectal cancer	MR Egger	0.448676	0.918937	0.738613	1.14328	396.412	331	0.00781707	0.00159118	0.00358329	0.657293
Red cell distribution width	Colorectal cancer	Weighted median	0.0201971	0.80605	0.671962	0.966895
Platelet count	Colorectal cancer	Inverse variance weighted	0.27771	0.946174	0.856214	1.04558	382.47	375	0.383887
Platelet count	Colorectal cancer	MR Egger	0.487173	0.938791	0.785715	1.12169	382.459	374	0.370199	0.000308019	0.00295376	0.917003
Platelet count	Colorectal cancer	Weighted median	0.35744	0.922729	0.777477	1.09512
Platelet distribution width	Colorectal cancer	Inverse variance weighted	0.521972	1.03264	0.935941	1.13934	338.012	294	0.0393069
Platelet distribution width	Colorectal cancer	MR Egger	0.455875	1.05654	0.914506	1.22062	337.804	293	0.0366213	-0.00128891	0.00303531	0.671413
Platelet distribution width	Colorectal cancer	Weighted median	0.636681	1.04495	0.870682	1.2541
Glomerular filtration rate (creatinine)	Colorectal cancer	Inverse variance weighted	0.249906	2.33816	0.550174	9.93683	65.6036	40	0.00652483
Glomerular filtration rate (creatinine)	Colorectal cancer	MR Egger	0.221308	0.0443426	0.000325836	6.03452	61.3134	39	0.0127696	0.0345707	0.0209276	0.10658
Glomerular filtration rate (creatinine)	Colorectal cancer	Weighted median	0.768668	1.30761	0.218908	7.81084
Serum cystatin C (eGFRcys)	Colorectal cancer	Inverse variance weighted	0.815851	1.12344	0.42181	2.99214	220.607	172	0.00728061
Serum cystatin C (eGFRcys)	Colorectal cancer	MR Egger	0.356521	0.519323	0.129466	2.08314	217.629	171	0.00918116	0.00584831	0.00382308	0.127929
Serum cystatin C (eGFRcys)	Colorectal cancer	Weighted median	0.871753	1.10709	0.321923	3.80726
Creatinine	Colorectal cancer	Inverse variance weighted	0.957726	1.00045	0.983955	1.01722	225.611	153	0.000121951
Creatinine	Colorectal cancer	MR Egger	0.55059	0.986368	0.94299	1.03174	224.957	152	0.000110722	0.00561931	0.00844885	0.506996
Creatinine	Colorectal cancer	Weighted median	0.609951	0.99384	0.970522	1.01772
Alkaline phosphatase	Colorectal cancer	Inverse variance weighted	0.966846	0.999891	0.994785	1.00502	297.38	212	9.81107e-05
Alkaline phosphatase	Colorectal cancer	MR Egger	0.53467	0.997663	0.990332	1.00505	296.425	211	9.47506e-05	0.00315627	0.00382781	0.410551
Alkaline phosphatase	Colorectal cancer	Weighted median	0.896396	1.00053	0.99259	1.00853
Alanine aminotransferase	Colorectal cancer	Inverse variance weighted	0.481179	0.993084	0.974092	1.01245	135.258	103	0.018149
Alanine aminotransferase	Colorectal cancer	MR Egger	0.399203	0.985411	0.952446	1.01952	134.868	102	0.0162726	0.00360729	0.00663611	0.587914
Alanine aminotransferase	Colorectal cancer	Weighted median	0.50246	1.00963	0.981751	1.03829
Aspartate aminotransferase	Colorectal cancer	Inverse variance weighted	0.831975	0.996875	0.96846	1.02612	100.256	79	0.0535398
Aspartate aminotransferase	Colorectal cancer	MR Egger	0.170975	1.03802	0.984506	1.09445	96.3508	78	0.0777943	-0.0134065	0.00753981	0.0792846
Aspartate aminotransferase	Colorectal cancer	Weighted median	0.161593	1.03381	0.986778	1.08309
Gamma glutamyltransferase	Colorectal cancer	Inverse variance weighted	0.99873	0.999995	0.994375	1.00565	150.339	112	0.00913607
Gamma glutamyltransferase	Colorectal cancer	MR Egger	0.525875	0.996581	0.986125	1.00715	149.576	111	0.00861257	0.00480989	0.00639266	0.453398
Gamma glutamyltransferase	Colorectal cancer	Weighted median	0.334456	1.00411	0.995784	1.0125
Albumin	Colorectal cancer	Inverse variance weighted	0.389911	0.96837	0.899955	1.04199	190.081	174	0.191527
Albumin	Colorectal cancer	MR Egger	0.18094	0.907165	0.786948	1.04575	188.876	173	0.193711	0.00524998	0.00499854	0.295044
Albumin	Colorectal cancer	Weighted median	0.43857	0.953714	0.845941	1.07522
Total bilirubin	Colorectal cancer	Inverse variance weighted	0.433146	0.993505	0.977447	1.00983	100.047	77	0.0399489
Total bilirubin	Colorectal cancer	MR Egger	0.212097	0.988988	0.972079	1.00619	97.2157	76	0.050968	0.0071921	0.00483412	0.140947
Total bilirubin	Colorectal cancer	Weighted median	0.212943	0.990569	0.975908	1.00545
Total protein	Colorectal cancer	Inverse variance weighted	0.0146845	0.945759	0.904328	0.989088	234.462	206	0.0845811
Total protein	Colorectal cancer	MR Egger	0.066173	0.912975	0.828897	1.00558	233.718	205	0.0823322	0.00420535	0.00520463	0.420027
Total protein	Colorectal cancer	Weighted median	0.140269	0.949547	0.886412	1.01718
Glucose	Colorectal cancer	Inverse variance weighted	0.71455	0.946987	0.707253	1.26798	61.4961	53	0.197991
Glucose	Colorectal cancer	MR Egger	0.182895	0.6336	0.326631	1.22906	59.4965	52	0.221495	0.0139642	0.0105631	0.191961
Glucose	Colorectal cancer	Weighted median	0.462883	0.842576	0.533325	1.33115
HDL cholesterol	Colorectal cancer	Inverse variance weighted	0.684178	0.97252	0.85033	1.11227	373.744	314	0.011486
HDL cholesterol	Colorectal cancer	MR Egger	0.884056	0.984997	0.804026	1.2067	373.712	313	0.0104011	-0.000507924	0.00309148	0.869603
HDL cholesterol	Colorectal cancer	Weighted median	0.365455	0.90951	0.740622	1.11691
LDL cholesterol	Colorectal cancer	Inverse variance weighted	0.333079	1.08553	0.919324	1.28179	194.926	154	0.0142733
LDL cholesterol	Colorectal cancer	MR Egger	0.705375	0.954198	0.748652	1.21618	192.369	153	0.017022	0.00634879	0.0044525	0.155936
LDL cholesterol	Colorectal cancer	Weighted median	0.96013	1.0062	0.789525	1.28235
Total cholesterol	Colorectal cancer	Inverse variance weighted	0.21281	1.12587	0.934302	1.35672	65.8746	56	0.172221
Total cholesterol	Colorectal cancer	MR Egger	0.757897	0.945205	0.661728	1.35012	64.3873	55	0.181037	0.0105237	0.00933645	0.264569
Total cholesterol	Colorectal cancer	Weighted median	0.791409	1.03519	0.801146	1.33761
Triglyceride	Colorectal cancer	Inverse variance weighted	0.610769	0.965043	0.841471	1.10676	326.168	276	0.0203747
Triglyceride	Colorectal cancer	MR Egger	0.164933	0.866566	0.708349	1.06012	323.779	275	0.0229483	0.00459312	0.00322474	0.155483
Triglyceride	Colorectal cancer	Weighted median	0.458664	0.921485	0.742274	1.14397
Hemoglobin A1c	Colorectal cancer	Inverse variance weighted	0.0112383	0.963986	0.937035	0.991713	143.148	147	0.574434
Hemoglobin A1c	Colorectal cancer	MR Egger	0.0011871	0.91408	0.866683	0.964069	137.803	146	0.673571	0.0115315	0.00498765	0.0221752
Hemoglobin A1c	Colorectal cancer	Weighted median	0.0268347	0.949033	0.906084	0.994018
C-Reactive protein	Colorectal cancer	Inverse variance weighted	0.232782	0.95376	0.882401	1.03089	69.8545	41	0.00328999
C-Reactive protein	Colorectal cancer	MR Egger	0.00937612	0.851864	0.759235	0.955794	60.4566	40	0.0199158	0.0229711	0.00921205	0.0168813
C-Reactive protein	Colorectal cancer	Weighted median	0.0686027	0.919984	0.841	1.00639

## Sheet: Table S10.MR-BBJ
Table S10.MR results of 32 risk factors on colorectal cancer from the finngen.
Exposure	Outcome	MR_Method	P	OR	OR_LCI	OR_UCI	Heterogeneity_Q	Heterogeneity_Q_df	Heterogeneity_Q_pval	Pleiotropy_Egger_Intercept	Pleiotropy_Se	Pleiotropy_P
White blood cell count	Colorectal cancer	Inverse variance weighted	0.00419552	0.786348	0.667045	0.926989	107.034	71	0.00369247
White blood cell count	Colorectal cancer	MR Egger	0.485455	0.855508	0.553091	1.32328	106.778	70	0.00306006	-0.00317017	0.00774312	0.683483
White blood cell count	Colorectal cancer	Weighted median	0.0525884	0.812414	0.658482	1.00233
Basophil count	Colorectal cancer	Inverse variance weighted	0.249482	0.919523	0.797164	1.06066	52.8766	38	0.054991
Basophil count	Colorectal cancer	MR Egger	0.476334	0.88879	0.644655	1.22538	52.7996	37	0.044484	0.00198599	0.0085468	0.817534
Basophil count	Colorectal cancer	Weighted median	0.0194052	0.80401	0.669619	0.965372
Monocyte count	Colorectal cancer	Inverse variance weighted	0.258438	0.920494	0.797297	1.06273	67.0358	49	0.044351
Monocyte count	Colorectal cancer	MR Egger	0.307966	1.27894	0.800959	2.04217	64.2388	48	0.0585806	-0.0152552	0.0105522	0.154764
Monocyte count	Colorectal cancer	Weighted median	0.492863	0.938589	0.783083	1.12498
Lymphocyte count	Colorectal cancer	Inverse variance weighted	0.0190582	0.731275	0.56292	0.94998	47.363	27	0.0090363
Lymphocyte count	Colorectal cancer	MR Egger	0.945856	1.03569	0.380073	2.82225	46.4736	26	0.00807103	-0.0134825	0.0191132	0.486833
Lymphocyte count	Colorectal cancer	Weighted median	0.547984	0.910373	0.670158	1.23669
Eosinophi count	Colorectal cancer	Inverse variance weighted	0.0149208	0.859475	0.760817	0.970926	39.4152	44	0.668239
Eosinophi count	Colorectal cancer	MR Egger	0.147347	0.765578	0.536898	1.09166	38.9521	43	0.647454	0.00591238	0.00868832	0.499838
Eosinophi count	Colorectal cancer	Weighted median	0.180344	0.881854	0.733688	1.05994
Neutrophil count	Colorectal cancer	Inverse variance weighted	0.0502882	0.832458	0.692824	1.00023	55.255	31	0.00469096
Neutrophil count	Colorectal cancer	MR Egger	0.552683	0.836733	0.467643	1.49713	55.2543	30	0.00332187	-0.000286012	0.0156977	0.985584
Neutrophil count	Colorectal cancer	Weighted median	0.1094	0.844104	0.685933	1.03875
Red blood cell count	Colorectal cancer	Inverse variance weighted	0.0398209	0.849419	0.72701	0.992439	195.962	92	1.70423e-09
Red blood cell count	Colorectal cancer	MR Egger	0.238666	0.825994	0.602262	1.13284	195.876	91	1.17543e-09	0.00127	0.00635903	0.842148
Red blood cell count	Colorectal cancer	Weighted median	0.0166449	0.795038	0.658945	0.959237
Hemoglobin	Colorectal cancer	Inverse variance weighted	0.178981	0.828977	0.630582	1.08979	84.2339	39	3.60715e-05
Hemoglobin	Colorectal cancer	MR Egger	0.494669	1.27464	0.639483	2.54066	80.4908	38	6.98376e-05	-0.0157425	0.0118424	0.191664
Hemoglobin	Colorectal cancer	Weighted median	0.604993	0.921617	0.676422	1.25569
Hematocrit	Colorectal cancer	Inverse variance weighted	0.156384	0.85855	0.695299	1.06013	62.1763	42	0.0230929
Hematocrit	Colorectal cancer	MR Egger	0.994668	1.0019	0.575391	1.74457	61.6514	41	0.0200572	-0.00563268	0.00953376	0.557888
Hematocrit	Colorectal cancer	Weighted median	0.387056	0.885159	0.671386	1.167
Mean corpuscular hemoglobin concentration	Colorectal cancer	Inverse variance weighted	0.17945	1.11957	0.949368	1.3203	100.749	56	0.000229428
Mean corpuscular hemoglobin concentration	Colorectal cancer	MR Egger	0.716632	1.08654	0.695673	1.69701	100.713	55	0.000167092	0.00140114	0.00987242	0.887658
Mean corpuscular hemoglobin concentration	Colorectal cancer	Weighted median	0.62275	0.950974	0.778378	1.16184
Mean corpuscular hemoglobin	Colorectal cancer	Inverse variance weighted	0.000384267	1.21018	1.08922	1.34457	204.968	104	1.36725e-08
Mean corpuscular hemoglobin	Colorectal cancer	MR Egger	0.0304137	1.25005	1.02418	1.52575	204.687	103	1.03009e-08	-0.00199984	0.00531676	0.707587
Mean corpuscular hemoglobin	Colorectal cancer	Weighted median	0.00427856	1.22781	1.06655	1.41345
Mean corpuscularvolume	Colorectal cancer	Inverse variance weighted	2.39664e-05	1.23142	1.11805	1.3563	216.422	122	3.03087e-07
Mean corpuscularvolume	Colorectal cancer	MR Egger	0.0563656	1.21519	0.996634	1.48168	216.382	121	2.26072e-07	0.000768272	0.00510921	0.880723
Mean corpuscularvolume	Colorectal cancer	Weighted median	0.00152622	1.25037	1.08901	1.43563
Red blood cell (erythrocyte) distribution width	Colorectal cancer	Inverse variance weighted	0.21221	0.902191	0.76748	1.06055	2.20775	3	0.530424
Red blood cell (erythrocyte) distribution width	Colorectal cancer	MR Egger	0.663816	0.770798	0.280529	2.11789	2.10689	2	0.348735	0.0195493	0.0631797	0.78626
Red blood cell (erythrocyte) distribution width	Colorectal cancer	Weighted median	0.353713	0.911408	0.749151	1.10881
Platelet count	Colorectal cancer	Inverse variance weighted	0.0920195	0.900831	0.797774	1.0172	246.691	130	2.95543e-09
Platelet count	Colorectal cancer	MR Egger	0.306758	0.8598	0.644301	1.14738	246.458	129	2.24127e-09	0.00207776	0.00594678	0.727365
Platelet count	Colorectal cancer	Weighted median	0.17452	0.894488	0.761505	1.05069
Platelet distribution width	Colorectal cancer	Inverse variance weighted	0.97309	1.00219	0.882577	1.13801	6.17048	6	0.404366
Platelet distribution width	Colorectal cancer	MR Egger	0.304151	1.18348	0.886937	1.57917	4.59684	5	0.467033	-0.030533	0.0243398	0.265126
Platelet distribution width	Colorectal cancer	Weighted median	0.507829	1.05422	0.901698	1.23254
Estimated glomerular filtration rate	Colorectal cancer	Inverse variance weighted	0.916084	0.987464	0.780926	1.24863	134.168	58	5.67939e-08
Estimated glomerular filtration rate	Colorectal cancer	MR Egger	0.627035	0.828709	0.38998	1.76101	133.628	57	4.2806e-08	0.00624116	0.0130044	0.633117
Estimated glomerular filtration rate	Colorectal cancer	Weighted median	0.223441	0.862923	0.680597	1.09409
Serum cystatin C (eGFRcys)	Colorectal cancer	Inverse variance weighted	0.421199	0.760251	0.389832	1.48264	0.340488	4	0.987053
Serum cystatin C (eGFRcys)	Colorectal cancer	MR Egger	0.713727	0.814531	0.300583	2.20725	0.307127	3	0.958683	-0.00316774	0.0173432	0.866718
Serum cystatin C (eGFRcys)	Colorectal cancer	Weighted median	0.458642	0.767614	0.381392	1.54495
Serum creatinine	Colorectal cancer	Inverse variance weighted	0.739351	0.959119	0.750041	1.22648	136.915	57	1.58964e-08
Serum creatinine	Colorectal cancer	MR Egger	0.339852	1.48714	0.662894	3.33624	133.933	56	2.48574e-08	-0.0153761	0.0137699	0.268913
Serum creatinine	Colorectal cancer	Weighted median	0.325716	1.12934	0.886083	1.43938
Alkaline phosphatase	Colorectal cancer	Inverse variance weighted	0.906471	1.00562	0.91579	1.10427	76.0303	45	0.00261398
Alkaline phosphatase	Colorectal cancer	MR Egger	0.190685	1.09261	0.958825	1.24506	71.11	44	0.00594886	-0.00958703	0.00549449	0.0879937
Alkaline phosphatase	Colorectal cancer	Weighted median	0.0739373	1.09944	0.990865	1.2199
Alanine aminotransferase	Colorectal cancer	Inverse variance weighted	0.0716388	1.51255	0.964225	2.37269	88.8093	24	2.2674e-09
Alanine aminotransferase	Colorectal cancer	MR Egger	0.0557122	4.30568	1.04083	17.8117	80.7195	23	2.42712e-08	-0.0371428	0.0244643	0.142579
Alanine aminotransferase	Colorectal cancer	Weighted median	0.595364	1.10507	0.764293	1.59778
Aspartate aminotransferase	Colorectal cancer	Inverse variance weighted	0.0969631	1.38559	0.942712	2.03652	65.8564	22	2.91906e-06
Aspartate aminotransferase	Colorectal cancer	MR Egger	0.0496758	3.31195	1.07319	10.221	58.6555	21	2.03609e-05	-0.0334762	0.0208491	0.123287
Aspartate aminotransferase	Colorectal cancer	Weighted median	0.237894	1.22534	0.874368	1.71719
Gamma glutamyltransferase	Colorectal cancer	Inverse variance weighted	0.225827	1.09329	0.946351	1.26304	135.534	56	1.52728e-08
Gamma glutamyltransferase	Colorectal cancer	MR Egger	0.573013	0.934402	0.739057	1.18138	129.141	55	6.70199e-08	0.010978	0.00665309	0.104632
Gamma glutamyltransferase	Colorectal cancer	Weighted median	0.245596	0.918346	0.795352	1.06036
Albumin	Colorectal cancer	Inverse variance weighted	0.00939842	0.738421	0.587379	0.928302	14.318	17	0.644475
Albumin	Colorectal cancer	MR Egger	0.501075	0.798291	0.420326	1.51613	14.253	16	0.579871	-0.00359327	0.0140917	0.801977
Albumin	Colorectal cancer	Weighted median	0.14447	0.781617	0.561407	1.0882
Total bilirubin	Colorectal cancer	Inverse variance weighted	0.444075	1.04327	0.936016	1.16281	25.988	17	0.0746802
Total bilirubin	Colorectal cancer	MR Egger	0.195694	1.10526	0.955821	1.27807	23.9819	16	0.0899002	-0.00963776	0.00833083	0.264303
Total bilirubin	Colorectal cancer	Weighted median	0.243714	1.06115	0.960371	1.1725
Total protein	Colorectal cancer	Inverse variance weighted	0.447538	0.903654	0.695766	1.17366	79.3803	32	6.65652e-06
Total protein	Colorectal cancer	MR Egger	0.871037	1.05089	0.580026	1.90399	78.5971	31	5.21627e-06	-0.0069461	0.0124979	0.58235
Total protein	Colorectal cancer	Weighted median	0.308856	0.883572	0.696146	1.12146
Blood sugar	Colorectal cancer	Inverse variance weighted	0.792262	1.07521	0.626784	1.84446	77.5261	14	8.11643e-11
Blood sugar	Colorectal cancer	MR Egger	0.888667	1.22048	0.0791637	18.8164	77.4748	13	3.28502e-11	-0.00541055	0.058325	0.927504
Blood sugar	Colorectal cancer	Weighted median	0.98839	1.00282	0.686581	1.46471
High-density-lipoprotein cholesterol	Colorectal cancer	Inverse variance weighted	0.0227677	1.15247	1.01997	1.30219	119.371	47	3.20422e-08
High-density-lipoprotein cholesterol	Colorectal cancer	MR Egger	0.665937	0.954149	0.772097	1.17913	108.882	46	5.16149e-07	0.0171876	0.00816502	0.0407795
High-density-lipoprotein cholesterol	Colorectal cancer	Weighted median	0.756295	1.01932	0.903289	1.15025
Low-density-lipoprotein cholesterol	Colorectal cancer	Inverse variance weighted	0.19197	0.848486	0.662912	1.08601	74.6722	26	1.35353e-06
Low-density-lipoprotein cholesterol	Colorectal cancer	MR Egger	0.427304	0.789528	0.444718	1.40168	74.4494	25	8.23292e-07	0.00451721	0.0165145	0.786693
Low-density-lipoprotein cholesterol	Colorectal cancer	Weighted median	0.604961	0.939918	0.743236	1.18865
Total cholesterol	Colorectal cancer	Inverse variance weighted	0.514561	0.932937	0.757165	1.14952	82.959	42	0.000168299
Total cholesterol	Colorectal cancer	MR Egger	0.721271	0.905351	0.52626	1.55752	82.9309	41	0.000116075	0.00136832	0.0116226	0.906857
Total cholesterol	Colorectal cancer	Weighted median	0.298187	0.88011	0.6919	1.11952
Triglyceride	Colorectal cancer	Inverse variance weighted	0.586494	0.965761	0.851823	1.09494	55.6176	35	0.0147843
Triglyceride	Colorectal cancer	MR Egger	0.957521	1.00562	0.819369	1.23422	55.2227	34	0.0121364	-0.0034046	0.00690456	0.625115
Triglyceride	Colorectal cancer	Weighted median	0.922972	1.00731	0.869108	1.16748
Hemoglobin A1c	Colorectal cancer	Inverse variance weighted	0.0540849	0.809328	0.652582	1.00372	58.1171	22	4.22541e-05
Hemoglobin A1c	Colorectal cancer	MR Egger	0.0529618	0.419277	0.182698	0.962207	51.7824	21	0.000205029	0.042078	0.0262528	0.123914
Hemoglobin A1c	Colorectal cancer	Weighted median	0.0106787	0.774795	0.636963	0.942452
C-Reactive protein	Colorectal cancer	Inverse variance weighted	0.468671	0.916482	0.723898	1.1603	3.17946	6	0.786009
C-Reactive protein	Colorectal cancer	MR Egger	0.679171	1.13026	0.65404	1.95323	2.48625	5	0.778565	-0.0159725	0.0191841	0.443013
C-Reactive protein	Colorectal cancer	Weighted median	0.610567	0.926296	0.689889	1.24371
										-	-	-
							-	-	-	-	-	-
										-	-	-
							-	-	-	-	-	-
										-	-	-
							-	-	-	-	-	-
										-	-	-
							-	-	-	-	-	-
										-	-	-
							-	-	-	-	-	-
										-	-	-
							-	-	-	-	-	-
										-	-	-
							-	-	-	-	-	-
