# Supplementary material for: Trans-ancestry analysis in over 799,000 individuals yields new insights into the genetic etiology of colorectal cancer
Source: PLoS One. 2024 Jul 18;19(7):e0301811. doi: 10.1371/journal.pone.0301811 (PMC11257326; doi:10.1371/journal.pone.0301811)
Supplement: S4 File — (XLSX) [file pone.0301811.s004.xlsx]

## Sheet: Table S11.meta
Table S11.Meta analysis of three nationwide biobanks.
Exposure	P	OR	OR_LCI	OR_UCI
WBC	0.3	0.93147	0.813572	1.06645
BASO	0.28	1.00123	0.999022	1.00343
MONO	0.35	0.960929	0.884248	1.04426
LYM	0.4	0.879506	0.651151	1.18794
EOS	<0.001	0.86392	0.792204	0.942127
NEU	0.68	0.978141	0.881037	1.08595
RBC	0.42	0.939024	0.805283	1.09498
HGB	0.49	1.00077	0.998566	1.00299
HCT	0.98	0.999976	0.998297	1.00166
MCHC	0.07	1.00261	0.999741	1.00548
MCH	0.1	1.10133	0.981241	1.23613
MCV	0.11	1.10486	0.977628	1.24865
RDW	<0.001	0.998083	0.997222	0.998946
PLT	0.008	0.998399	0.997208	0.999591
PDW	0.68	0.999769	0.998657	1.00088
GFR	0.56	0.995841	0.982088	1.00979
eGFRcys	0.59	0.860558	0.495582	1.49432
Cr	0.46	0.999934	0.999759	1.00011
ALP	0.99	1	0.999952	1.00005
ALT	0.48	1.15124	0.77662	1.70656
AST	0.17	0.999755	0.999405	1.00011
GGT	0.48	0.999978	0.999917	1.00004
ALB	0.31	0.929928	0.808374	1.06976
Tbil	0.66	0.999957	0.999766	1.00015
TP	0.01	0.944531	0.903736	0.987168
Glucose	0.12	1.00266	0.99929	1.00604
HDLC	0.57	1.00042	0.998959	1.00188
LDLC	0.16	1.00131	0.999497	1.00313
TC	0.03	1.00221	1.00021	1.00421
TG	0.9	1.00009	0.998599	1.00159
HbA1c	0.45	0.925714	0.75801	1.13052
CRP	0.03	0.999105	0.998287	0.999924

## Sheet: Table S12.Euro
Table S12.Meta analysis in European ancestry.
Exposure	P	OR	OR_LCI	OR_UCI
WBC	0.04	0.99855	0.99714	0.999962
BASO	0.27	1.00125	0.999042	1.00345
MONO	0.73	0.981967	0.886759	1.0874
LYM	0.18	0.999066	0.997696	1.00044
NEU	0.31	0.99901	0.997119	1.0009
RBC	0.06	0.998364	0.996686	1.00005
HGB	0.49	1.00079	0.998578	1.003
HCT	0.99	0.999986	0.998306	1.00167
MCHC	0.48	1.06902	0.888086	1.28681
MCH	0.38	1.05581	0.934794	1.1925
MCV	0.41	1.04683	0.939907	1.16592
PDW	0.68	0.999769	0.998656	1.00088
GFR	0.56	0.99587	0.982093	1.00984
eGFRcys	0.82	1.12344	0.42181	2.99214
Cr	0.46	0.999934	0.999759	1.00011
ALP	0.99	1	0.999952	1.00005
ALT	0.48	0.993084	0.974092	1.01245
AST	0.17	0.999755	0.999404	1.00011
GGT	0.48	0.999978	0.999917	1.00004
ALB	0.15	0.999415	0.998628	1.0002
Tbil	0.66	0.999957	0.999765	1.00015
Glucose	0.12	1.00266	0.999288	1.00603
HDLC	0.57	1.00042	0.998959	1.00188
LDLC	0.15	1.00132	0.999506	1.00313
TG	0.9	1.0001	0.998604	1.00159
HbA1c	0.22	1.00021	0.999878	1.00054

## Sheet: Table S13.BBJ
Table S13.Meta analysis in East Asian ancestry.
Exposure	P	OR	OR_LCI	OR_UCI	FDR
WBC	0.00419552	0.786348	0.667045	0.926989
BASO	0.249482	0.919523	0.797164	1.06066
MONO	0.258438	0.920494	0.797297	1.06273
LYM	0.0190582	0.731275	0.56292	0.94998
NEU	0.0502882	0.832458	0.692824	1.00023
RBC	0.0398209	0.849419	0.72701	0.992439
HGB	0.178981	0.828977	0.630582	1.08979
HCT	0.156384	0.85855	0.695299	1.06013
MCHC	0.17945	1.11957	0.949368	1.3203
MCH	0.000384267	1.21018	1.08922	1.34457
MCV	2.39664e-05	1.23142	1.11805	1.3563
PDW	0.97309	1.00219	0.882577	1.13801
GFR	0.916084	0.987464	0.780926	1.24863
eGFRcys	0.421199	0.760251	0.389832	1.48264
Cr	0.739351	0.959119	0.750041	1.22648
ALP	0.906471	1.00562	0.91579	1.10427
ALT	0.0716388	1.51255	0.964225	2.37269
AST	0.0969631	1.38559	0.942712	2.03652
GGT	0.225827	1.09329	0.946351	1.26304
ALB	0.00939842	0.738421	0.587379	0.928302
Tbil	0.444075	1.04327	0.936016	1.16281
Glucose	0.792262	1.07521	0.626784	1.84446
LDLC	0.19197	0.848486	0.662912	1.08601
TG	0.586494	0.965761	0.851823	1.09494
HbA1c	0.0540849	0.809328	0.652582	1.00372

## Sheet: Table S14.Phenoscanner2
	Table S14.Summary of potential confounders identified by Phenoscanner2.
Phenotype	rsid	hg19_coordinates	hg38_coordinates	a1	a2	afr	amr	eas	eur	sas	consequence	protein_position	amino_acids	ensembl	hgnc	trait	efo	study	pmid	ancestry	year	beta	se	p	direction	n	n_cases	n_controls	n_studies	unit	dataset
HDL cholesterol	rs3184504	chr12:111884608	chr12:111446804	T	C	0.0189	0.2536	0.003	0.4642	0.0685	missense	262	W/R	ENSG00000111252	SH2B3	Colorectal cancer	EFO_0005842	Schumacher FR	26151821	Mixed	2015	-0.08618	0.01536	2e-08	-	-	-	-	-	log OR	NHGRI-EBI GWAS Catalog
basophil cell count	rs3184504	chr12:111884608	chr12:111446804	T	C	0.0189	0.2536	0.003	0.4642	0.0685	missense	262	W/R	ENSG00000111252	SH2B3	Colorectal cancer	EFO_0005842	Schumacher FR	26151821	Mixed	2015	-0.08618	0.01536	2e-08	-	-	-	-	-	log OR	NHGRI-EBI GWAS Catalog
Monocyte cell count	rs3184504	chr12:111884608	chr12:111446804	T	C	0.0189	0.2536	0.003	0.4642	0.0685	missense	262	W/R	ENSG00000111252	SH2B3	Colorectal cancer	EFO_0005842	Schumacher FR	26151821	Mixed	2015	-0.08618	0.01536	2e-08	-	-	-	-	-	log OR	NHGRI-EBI GWAS Catalog
Hemoglobin concentration	rs3184504	chr12:111884608	chr12:111446804	T	C	0.0189	0.2536	0.003	0.4642	0.0685	missense	262	W/R	ENSG00000111252	SH2B3	Colorectal cancer	EFO_0005842	Schumacher FR	26151821	Mixed	2015	-0.08618	0.01536	2e-08	-	-	-	-	-	log OR	NHGRI-EBI GWAS Catalog
Serum cystatin C (eGFRcys)	rs3184504	chr12:111884608	chr12:111446804	T	C	0.0189	0.2536	0.003	0.4642	0.0685	missense	262	W/R	ENSG00000111252	SH2B3	Colorectal cancer	EFO_0005842	Schumacher FR	26151821	Mixed	2015	-0.08618	0.01536	2e-08	-	-	-	-	-	log OR	NHGRI-EBI GWAS Catalog
Glycated haemoglobin	rs11065979	chr12:112059557	chr12:111621753	T	C	0.0182	0.2392	0.003	0.4394	0.0603	intergenic	-	-	-	BRAP	Cancer pleiotropy	EFO_0001071;EFO_1000650;EFO_0005842;EFO_1001515;EFO_0001663;EFO_1001516;EFO_0000305;EFO_0001075;EFO_0000571;EFO_0000708	Fehringer G	27197191	European	2016	NA	NA	5e-06	NA	-	-	-	-	-	NHGRI-EBI GWAS Catalog
HDL cholesterol	rs11065979	chr12:112059557	chr12:111621753	T	C	0.0182	0.2392	0.003	0.4394	0.0603	intergenic	-	-	-	BRAP	Cancer pleiotropy	EFO_0001071;EFO_1000650;EFO_0005842;EFO_1001515;EFO_0001663;EFO_1001516;EFO_0000305;EFO_0001075;EFO_0000571;EFO_0000708	Fehringer G	27197191	European	2016	NA	NA	5e-06	NA	-	-	-	-	-	NHGRI-EBI GWAS Catalog
Creatinine	rs10749971	chr11:111189158	chr11:111318433	A	G	0.9145	0.7277	0.9276	0.6352	0.8323	intergenic	-	-	-	COLCA2	Colorectal cancer	EFO_0005842	Tenesa A	18372901	Mixed	2008	NA	NA	5.06e-06	NA	6098	-	-	-	-	GRASP
Serum cystatin C (eGFRcys)	rs3184504	chr12:111884608	chr12:111446804	T	C	0.0189	0.2536	0.003	0.4642	0.0685	missense	262	W/R	ENSG00000111252	SH2B3	Colorectal cancer	EFO_0005842	Schumacher FR	26151821	Mixed	2015	-0.08618	0.01536	2e-08	-	-	-	-	-	log OR	NHGRI-EBI GWAS Catalog
